# Supplementary material for: Mutation of daf‐2 extends lifespan via tissue‐specific effectors that suppress distinct life‐limiting pathologies
Source: Aging Cell. 2021 Feb 20;20(3):e13324. doi: 10.1111/acel.13324 (PMC7963334; doi:10.1111/acel.13324)
Supplement: Supplementary file 2 — Data S1 [file ACEL-20-e13324-s002.xlsx]

## Sheet: SI guide
Ziehm tables for Two forms of death allow for deconvolution of mortality in ageing Caenorhabditis elegans
Presented in this file are raw mortality data, which are supplementary to standard survival tables. This enables future investigators to reanalyze the data, for example, in data mining approaches, or for the purpose of resolving discrepancies between different published reports. To this end we employ a mortality data reporting format developed by M. Ziehm, which applies minimal reporting standard…
Ziehm tables can also include specification of causes of death or data censoring, as follows (though for this study only P and p death was recorded):
P = P death (death with pharyngeal infection)
p = p death (death without pharyngeal infection)
cen = censored, which may include the following reasons:
bag = bag of worms (death from internal hatching of eggs)
cont = contaminated (bacterial or fungal infection)
dis = disappeared (investigator failed to locate worm)
otw = on the wall (worms climbed wall of Petri dish and died from desiccation)
rup = rupture (internal organs extensively extruded through vulva)

## Sheet: Empty Ziehm table
Publication:				Explanation:
Survival data contact:				Cohort name: as short and precise as possible
Date:				Description: optional longer description
Species:	C. elegans			Treatment / condition could be WT, chico+/-, CR 50%, drug adminitstration XY, etc
Definition of day 1:	First day of adulthood			Final format [type]-[DB]:[ID]-[dose] [unit]-[starttime] [unit]
Event/death definition:	No response to touch			Please provide database or literature references where possible.
Censoring definition:	<>			Type of event: for analysis everything apart from "death" will be interpreted as censor; with different censoring reasons explained in DB but not in analysis from file
Cohort name:	Control			Cohort name:				Cohort name:				Cohort name:				Cohort name:
Description:	Live bacteria			Description:				Description:				Description:				Description:
Strain (background):	N2 CGCH			Strain (background):	N2			Strain (background):	N2			Strain (background):	N2			Strain (background):	N2
Sex (gender):	Hermaphrodites			Sex (gender):	Hermaphrodites			Sex (gender):	Hermaphrodites			Sex (gender):	Hermaphrodites			Sex (gender):	Hermaphrodites
Matings:	Selfing			Matings:	Selfing			Matings:	Selfing			Matings:	Selfing			Matings:	Selfing
Temperature:	20˚C			Temperature:	20˚C			Temperature:	20˚C			Temperature:	20˚C			Temperature:	20˚C
Humidity:	N/A			Humidity:	N/A			Humidity:	N/A			Humidity:	N/A			Humidity:	N/A
Light/dark cycle:	Dark			Light/dark cycle:	Dark			Light/dark cycle:	Dark			Light/dark cycle:	Dark			Light/dark cycle:	Dark
Noise:	N/A			Noise:	N/A			Noise:	N/A			Noise:	N/A			Noise:	N/A
Food and liquid:	NGM OP50			Food and liquid:	NGM OP50			Food and liquid:	NGM OP50			Food and liquid:	NGM OP50			Food and liquid:	NGM OP50
Housing:	60 mm agar plates			Housing:	60 mm agar plates			Housing:	60 mm agar plates			Housing:	60 mm agar plates			Housing:	60 mm agar plates
Animals/housing:	25			Animals/housing:	25			Animals/housing:	25			Animals/housing:	25			Animals/housing:	25
Group composition:	<>			Group composition:	<>			Group composition:	<>			Group composition:	<>			Group composition:	<>
Treatment / condition:	Live bacteria			Treatment / condition:				Treatment / condition:				Treatment / condition:				Treatment / condition:
Time unit:	Days			Time unit:	Days			Time unit:	Days			Time unit:	Days			Time unit:	Days
	0				0				0				0				0
Age	Number of events	Type of event		Age	Number of events	Type of event		Age	Number of events	Type of event		Age	Number of events	Type of event		Age	Number of events	Type of event

## Sheet: daf-2 15˚C 1
Publication:				Explanation:
Survival data contact:	david.gems@ucl.ac.uk			Cohort name: as short and precise as possible
Date:	2015-08-06			Description: optional longer description
Species:	C. elegans			Treatment / condition could be WT, chico+/-, CR 50%, drug adminitstration XY, etc
Definition of day 1:	First day of adulthood			Final format [type]-[DB]:[ID]-[dose] [unit]-[starttime] [unit]
Event/death definition:	No response to touch			Please provide database or literature references where appropriate.
Censoring definition:				Type of event: for analysis everything apart from "death" will be interpreted as censor; with different censoring reasons explained in DB but not in analysis from file
Cohort name:	N2			Cohort name:	daf-2(e1368)			Cohort name:	daf-2(e1370)
Description:	control			Description:				Description:
Strain (background):	N2 hermaphrodite stock			Strain (background):	GA1960			Strain (background):	GA1928
Sex (gender):	Hermaphrodites			Sex (gender):	Hermaphrodites			Sex (gender):	Hermaphrodites
Matings:	Selfing			Matings:	Selfing			Matings:	Selfing
Temperature:	15˚C			Temperature:	15˚C			Temperature:	15˚C
Humidity:	N/A			Humidity:	N/A			Humidity:	N/A
Light/dark cycle:	Dark			Light/dark cycle:	Dark			Light/dark cycle:	Dark
Noise:	N/A			Noise:	N/A			Noise:	N/A
Food and liquid:	NGM OP50			Food and liquid:	NGM OP50			Food and liquid:	NGM OP50
Housing:	60 mm agar plates			Housing:	60 mm agar plates			Housing:	60 mm agar plates
Animals/housing:	30			Animals/housing:	30			Animals/housing:	30
Group composition:				Group composition:				Group composition:
Treatment / condition:				Treatment / condition:				Treatment / condition:
Time unit:	Days			Time unit:	Days			Time unit:	Days
	61				59				67
Age	Number of events	Type of event		Age	Number of events	Type of event		Age	Number of events	Type of event
3	1	cen		8	1	cen		3	1	cen
3	1	cen		8	1	cen		6	1	cen
3	1	cen		8	1	cen		6	1	cen
8	1	cen		10	1	cen		8	1	cen
19	1	cen		12	1	cen		8	1	cen
19	1	cen		12	1	cen		8	1	cen
14	1	P		14	1	cen		8	1	cen
17	1	P		21	1	P		8	1	cen
17	1	P		21	1	P		8	1	cen
17	1	P		27	1	P		8	1	cen
19	1	P		27	1	P		8	1	cen
19	1	P		31	1	P		8	1	cen
21	1	P		49	1	P		8	1	cen
21	1	P		21	1	p		8	1	cen
21	1	P		27	1	p		8	1	cen
21	1	P		27	1	p		8	1	cen
21	1	P		27	1	p		8	1	cen
24	1	P		31	1	p		10	1	cen
32	1	P		31	1	p		10	1	cen
32	1	P		34	1	p		10	1	cen
32	1	P		34	1	p		10	1	cen
17	1	p		34	1	p		10	1	cen
19	1	p		34	1	p		10	1	cen
19	1	p		34	1	p		10	1	cen
21	1	p		34	1	p		12	1	cen
21	1	p		34	1	p		12	1	cen
21	1	p		36	1	p		12	1	cen
21	1	p		36	1	p		12	1	cen
24	1	p		36	1	p		14	1	cen
27	1	p		38	1	p		19	1	cen
27	1	p		38	1	p		19	1	P
27	1	p		38	1	p		21	1	P
27	1	p		38	1	p		21	1	P
27	1	p		38	1	p		36	1	P
27	1	p		38	1	p		38	1	P
27	1	p		40	1	p		24	1	p
29	1	p		40	1	p		27	1	p
29	1	p		40	1	p		31	1	p
29	1	p		42	1	p		31	1	p
29	1	p		42	1	p		31	1	p
29	1	p		42	1	p		34	1	p
32	1	p		42	1	p		34	1	p
32	1	p		42	1	p		36	1	p
32	1	p		42	1	p		38	1	p
32	1	p		42	1	p		38	1	p
32	1	p		42	1	p		38	1	p
32	1	p		42	1	p		38	1	p
32	1	p		42	1	p		40	1	p
32	1	p		44	1	p		40	1	p
34	1	p		44	1	p		40	1	p
34	1	p		46	1	p		42	1	p
34	1	p		46	1	p		42	1	p
34	1	p		46	1	p		42	1	p
34	1	p		46	1	p		44	1	p
34	1	p		48	1	p		44	1	p
36	1	p		48	1	p		44	1	p
36	1	p		50	1	p		44	1	p
36	1	p		50	1	p		46	1	p
36	1	p		54	1	p		46	1	p
38	1	p						46	1	p
38	1	p						52	1	p
								52	1	p
								52	1	p
								52	1	p
								56	1	p
								56	1	p
								59	1	p

## Sheet: daf-2 15˚C 2
Publication:				Explanation:
Survival data contact:	david.gems@ucl.ac.uk			Cohort name: as short and precise as possible
Date:	2019-08-05			Description: optional longer description
Species:	C. elegans			Treatment / condition could be WT, chico+/-, CR 50%, drug adminitstration XY, etc
Definition of day 1:	First day of adulthood			Final format [type]-[DB]:[ID]-[dose] [unit]-[starttime] [unit]
Event/death definition:	No response to touch			Please provide database or literature references where appropriate.
Censoring definition:				Type of event: for analysis everything apart from "death" will be interpreted as censor; with different censoring reasons explained in DB but not in analysis from file
Cohort name:	N2			Cohort name:	daf-2(e1368)			Cohort name:	daf-2(e1370)
Description:	control			Description:				Description:
Strain (background):	N2 hermaphrodite stock			Strain (background):	GA1960			Strain (background):	GA1928
Sex (gender):	Hermaphrodites			Sex (gender):	Hermaphrodites			Sex (gender):	Hermaphrodites
Matings:	Selfing			Matings:	Selfing			Matings:	Selfing
Temperature:	15˚C			Temperature:	15˚C			Temperature:	15˚C
Humidity:	N/A			Humidity:	N/A			Humidity:	N/A
Light/dark cycle:	Dark			Light/dark cycle:	Dark			Light/dark cycle:	Dark
Noise:	N/A			Noise:	N/A			Noise:	N/A
Food and liquid:	NGM OP50			Food and liquid:	NGM OP50			Food and liquid:	NGM OP50
Housing:	60 mm agar plates			Housing:	60 mm agar plates			Housing:	60 mm agar plates
Animals/housing:	30			Animals/housing:	30			Animals/housing:	30
Group composition:				Group composition:				Group composition:
Treatment / condition:				Treatment / condition:				Treatment / condition:
Time unit:	Days			Time unit:	Days			Time unit:	Days
	61				61				56
Age	Number of events	Type of event		Age	Number of events	Type of event		Age	Number of events	Type of event
3	1	cen		3	1	cen		3	1	cen
3	1	cen		5	1	cen		3	1	cen
5	1	cen		7	1	cen		3	1	cen
5	1	cen		7	1	cen		5	1	cen
5	1	cen		10	1	cen		7	1	cen
5	1	cen		10	1	cen		10	1	cen
10	1	cen		10	1	cen		16	1	cen
10	1	cen		13	1	cen		19	1	cen
10	1	cen		16	1	cen		29	1	cen
10	1	cen		16	1	cen		33	1	cen
10	1	cen		19	1	cen		22	1	P
13	1	cen		26	1	cen		26	1	P
16	1	cen		33	1	cen		26	1	P
16	1	cen		22	1	P		29	1	P
19	1	cen		26	1	P		33	1	P
16	1	P		26	1	P		33	1	P
16	1	P		29	1	P		42	1	P
19	1	P		36	1	P		19	1	p
19	1	P		39	1	P		29	1	p
19	1	P		22	1	p		29	1	p
22	1	P		22	1	p		29	1	p
22	1	P		22	1	p		29	1	p
26	1	P		26	1	p		33	1	p
26	1	P		29	1	p		33	1	p
29	1	P		29	1	p		36	1	p
29	1	P		29	1	p		36	1	p
29	1	P		29	1	p		39	1	p
16	1	p		29	1	p		39	1	p
19	1	p		31	1	p		39	1	p
19	1	p		31	1	p		39	1	p
22	1	p		31	1	p		41	1	p
22	1	p		31	1	p		41	1	p
22	1	p		31	1	p		41	1	p
26	1	p		33	1	p		44	1	p
26	1	p		33	1	p		44	1	p
26	1	p		33	1	p		44	1	p
26	1	p		33	1	p		47	1	p
26	1	p		33	1	p		47	1	p
26	1	p		33	1	p		49	1	p
26	1	p		36	1	p		49	1	p
29	1	p		36	1	p		49	1	p
29	1	p		36	1	p		49	1	p
29	1	p		36	1	p		52	1	p
29	1	p		36	1	p		52	1	p
31	1	p		36	1	p		52	1	p
31	1	p		36	1	p		52	1	p
31	1	p		36	1	p		52	1	p
31	1	p		39	1	p		52	1	p
31	1	p		39	1	p		52	1	p
31	1	p		39	1	p		52	1	p
33	1	p		39	1	p		55	1	p
33	1	p		39	1	p		55	1	p
33	1	p		41	1	p		55	1	p
33	1	p		41	1	p		61	1	p
33	1	p		41	1	p		61	1	p
33	1	p		44	1	p		64	1	p
33	1	p		47	1	p
33	1	p		47	1	p
36	1	p		47	1	p
36	1	p		47	1	p
36	1	p		50	1	p

## Sheet: daf-2 20˚C 1
Publication:				Explanation:
Survival data contact:	david.gems@ucl.ac.uk			Cohort name: as short and precise as possible
Date:	2018-10-29			Description: optional longer description
Species:	C. elegans			Treatment / condition could be WT, chico+/-, CR 50%, drug adminitstration XY, etc
Definition of day 1:	First day of adulthood			Final format [type]-[DB]:[ID]-[dose] [unit]-[starttime] [unit]
Event/death definition:	No response to touch			Please provide database or literature references where appropriate.
Censoring definition:				Type of event: for analysis everything apart from "death" will be interpreted as censor; with different censoring reasons explained in DB but not in analysis from file
Cohort name:	N2			Cohort name:	daf-2(e1368)			Cohort name:	daf-2(m41)			Cohort name:	daf-2(m577)			Cohort name:	daf-2(m596)			Cohort name:	daf-2(e1370)			Cohort name:	daf-2(m120)
Description:	control			Description:				Description:				Description:				Description:				Description:				Description:
Strain (background):	N2 hermaphrodite stock			Strain (background):	GA1960			Strain (background):	GA1945			Strain (background):	GA1959			Strain (background):	GA1958			Strain (background):	GA1928			Strain (background):	GA1957
Sex (gender):	Hermaphrodites			Sex (gender):	Hermaphrodites			Sex (gender):	Hermaphrodites			Sex (gender):	Hermaphrodites			Sex (gender):	Hermaphrodites			Sex (gender):	Hermaphrodites			Sex (gender):	Hermaphrodites
Matings:	Selfing			Matings:	Selfing			Matings:	Selfing			Matings:	Selfing			Matings:	Selfing			Matings:	Selfing			Matings:	Selfing
Temperature:	20˚C			Temperature:	20˚C			Temperature:	20˚C			Temperature:	20˚C			Temperature:	20˚C			Temperature:	20˚C			Temperature:	20˚C
Humidity:	N/A			Humidity:	N/A			Humidity:	N/A			Humidity:	N/A			Humidity:	N/A			Humidity:	N/A			Humidity:	N/A
Light/dark cycle:	Dark			Light/dark cycle:	Dark			Light/dark cycle:	Dark			Light/dark cycle:	Dark			Light/dark cycle:	Dark			Light/dark cycle:	Dark			Light/dark cycle:	Dark
Noise:	N/A			Noise:	N/A			Noise:	N/A			Noise:	N/A			Noise:	N/A			Noise:	N/A			Noise:	N/A
Food and liquid:	NGM OP50			Food and liquid:	NGM OP50			Food and liquid:	NGM OP50			Food and liquid:	NGM OP50			Food and liquid:	NGM OP50			Food and liquid:	NGM OP50			Food and liquid:	NGM OP50
Housing:	60 mm agar plates			Housing:	60 mm agar plates			Housing:	60 mm agar plates			Housing:	60 mm agar plates			Housing:	60 mm agar plates			Housing:	60 mm agar plates			Housing:	60 mm agar plates
Animals/housing:	30			Animals/housing:	30			Animals/housing:	30			Animals/housing:	30			Animals/housing:	30			Animals/housing:	30			Animals/housing:	30
Group composition:				Group composition:				Group composition:				Group composition:				Group composition:				Group composition:				Group composition:
Treatment / condition:				Treatment / condition:				Treatment / condition:				Treatment / condition:				Treatment / condition:				Treatment / condition:				Treatment / condition:
Time unit:	Days			Time unit:	Days			Time unit:	Days			Time unit:	Days			Time unit:	Days			Time unit:	Days			Time unit:	Days
	63				64				58				57				54				68				62
Age	Number of events	Type of event		Age	Number of events	Type of event		Age	Number of events	Type of event		Age	Number of events	Type of event		Age	Number of events	Type of event		Age	Number of events	Type of event		Age	Number of events	Type of event
4	1	cen		4	1	cen		2	1	cen		4	1	cen		3	1	cen		4	1	cen		3	1	cen
4	1	cen		4	1	cen		2	1	cen		4	1	cen		3	1	cen		4	1	cen		3	1	cen
6	1	cen		8	1	cen		2	1	cen		6	1	cen		5	1	cen		6	1	cen		3	1	cen
8	1	cen		16	1	cen		2	1	cen		8	1	cen		5	1	cen		6	1	cen		9	1	cen
8	1	cen		16	1	cen		2	1	cen		10	1	cen		12	1	cen		6	1	cen		20	1	cen
10	1	cen		10	1	P		2	1	cen		10	1	cen		36	1	cen		6	1	cen		36	1	cen
8	1	P		13	1	P		2	1	cen		18	1	cen		15	1	P		6	1	cen		17	1	P
10	1	P		13	1	P		2	1	cen		10	1	P		17	1	P		6	1	cen		20	1	P
10	1	P		13	1	P		4	1	cen		13	1	P		20	1	P		6	1	cen		22	1	P
10	1	P		16	1	P		4	1	cen		13	1	P		29	1	P		6	1	cen		20	1	p
10	1	P		16	1	P		4	1	cen		13	1	P		20	1	p		6	1	cen		22	1	p
10	1	P		16	1	P		4	1	cen		13	1	P		20	1	p		8	1	cen		29	1	p
10	1	P		21	1	P		8	1	cen		13	1	P		24	1	p		18	1	cen		34	1	p
10	1	P		21	1	P		8	1	cen		13	1	P		27	1	p		21	1	cen		36	1	p
10	1	P		21	1	P		13	1	cen		13	1	P		29	1	p		37	1	cen		36	1	p
10	1	P		21	1	P		13	1	P		13	1	P		29	1	p		39	1	P		38	1	p
13	1	P		23	1	P		23	1	P		13	1	P		29	1	p		23	1	p		38	1	p
13	1	P		23	1	P		23	1	P		16	1	P		29	1	p		25	1	p		41	1	p
13	1	P		18	1	p		32	1	P		16	1	P		31	1	p		28	1	p		41	1	p
13	1	P		21	1	p		21	1	p		18	1	P		31	1	p		30	1	p		41	1	p
13	1	P		21	1	p		23	1	p		21	1	P		31	1	p		30	1	p		41	1	p
13	1	P		21	1	p		23	1	p		16	1	p		31	1	p		32	1	p		43	1	p
13	1	P		21	1	p		23	1	p		16	1	p		34	1	p		32	1	p		45	1	p
13	1	P		21	1	p		25	1	p		16	1	p		34	1	p		32	1	p		45	1	p
13	1	P		23	1	p		25	1	p		18	1	p		34	1	p		32	1	p		45	1	p
13	1	P		23	1	p		25	1	p		18	1	p		36	1	p		35	1	p		45	1	p
16	1	P		23	1	p		25	1	p		18	1	p		36	1	p		35	1	p		48	1	p
16	1	P		23	1	p		25	1	p		21	1	p		36	1	p		35	1	p		48	1	p
16	1	P		23	1	p		25	1	p		21	1	p		36	1	p		35	1	p		48	1	p
16	1	P		25	1	p		28	1	p		21	1	p		36	1	p		35	1	p		48	1	p
16	1	P		25	1	p		28	1	p		21	1	p		36	1	p		37	1	p		48	1	p
16	1	P		25	1	p		28	1	p		21	1	p		36	1	p		37	1	p		48	1	p
18	1	P		28	1	p		30	1	p		21	1	p		36	1	p		37	1	p		50	1	p
21	1	P		28	1	p		30	1	p		23	1	p		38	1	p		37	1	p		50	1	p
16	1	p		28	1	p		30	1	p		23	1	p		38	1	p		37	1	p		50	1	p
16	1	p		28	1	p		30	1	p		23	1	p		38	1	p		37	1	p		50	1	p
16	1	p		28	1	p		30	1	p		23	1	p		38	1	p		39	1	p		50	1	p
18	1	p		28	1	p		32	1	p		25	1	p		38	1	p		39	1	p		50	1	p
21	1	p		30	1	p		35	1	p		25	1	p		38	1	p		39	1	p		53	1	p
21	1	p		30	1	p		35	1	p		25	1	p		41	1	p		42	1	p		53	1	p
21	1	p		30	1	p		35	1	p		25	1	p		41	1	p		42	1	p		53	1	p
21	1	p		30	1	p		35	1	p		25	1	p		41	1	p		42	1	p		53	1	p
21	1	p		30	1	p		35	1	p		28	1	p		41	1	p		44	1	p		53	1	p
21	1	p		30	1	p		35	1	p		28	1	p		41	1	p		44	1	p		53	1	p
21	1	p		30	1	p		35	1	p		28	1	p		41	1	p		46	1	p		56	1	p
21	1	p		30	1	p		35	1	p		28	1	p		41	1	p		46	1	p		56	1	p
21	1	p		30	1	p		35	1	p		28	1	p		41	1	p		46	1	p		56	1	p
21	1	p		30	1	p		35	1	p		28	1	p		41	1	p		46	1	p		56	1	p
21	1	p		32	1	p		37	1	p		28	1	p		43	1	p		46	1	p		56	1	p
21	1	p		32	1	p		37	1	p		28	1	p		43	1	p		46	1	p		56	1	p
21	1	p		32	1	p		37	1	p		28	1	p		45	1	p		46	1	p		56	1	p
21	1	p		32	1	p		37	1	p		30	1	p		45	1	p		49	1	p		56	1	p
21	1	p		32	1	p		37	1	p		30	1	p		45	1	p		49	1	p		60	1	p
23	1	p		32	1	p		37	1	p		30	1	p		48	1	p		49	1	p		60	1	p
23	1	p		32	1	p		37	1	p		32	1	p						49	1	p		60	1	p
23	1	p		35	1	p		39	1	p		35	1	p						49	1	p		60	1	p
23	1	p		35	1	p		39	1	p		35	1	p						49	1	p		60	1	p
23	1	p		35	1	p		49	1	p										49	1	p		65	1	p
25	1	p		35	1	p														51	1	p		65	1	p
25	1	p		35	1	p														51	1	p		65	1	p
25	1	p		37	1	p														54	1	p		70	1	p
28	1	p		37	1	p														54	1	p		70	1	p
28	1	p		44	1	p														57	1	p
				49	1	p														57	1	p
																				61	1	p
																				66	1	p
																				66	1	p
																				80	1	p

## Sheet: daf-2 20˚C 2
Publication:				Explanation:
Survival data contact:	david.gems@ucl.ac.uk			Cohort name: as short and precise as possible
Date:	2019-01-10			Description: optional longer description
Species:	C. elegans			Treatment / condition could be WT, chico+/-, CR 50%, drug adminitstration XY, etc
Definition of day 1:	First day of adulthood			Final format [type]-[DB]:[ID]-[dose] [unit]-[starttime] [unit]
Event/death definition:	No response to touch			Please provide database or literature references where appropriate.
Censoring definition:				Type of event: for analysis everything apart from "death" will be interpreted as censor; with different censoring reasons explained in DB but not in analysis from file
Cohort name:	N2			Cohort name:	daf-2(e1368)			Cohort name:	daf-2(m41)			Cohort name:	daf-2(m577)			Cohort name:	daf-2(m596)			Cohort name:	daf-2(e1370)			Cohort name:	daf-2(m120)
Description:	control			Description:				Description:				Description:				Description:				Description:				Description:
Strain (background):	N2 hermaphrodite stock			Strain (background):	GA1960			Strain (background):	GA1945			Strain (background):	GA1959			Strain (background):	GA1958			Strain (background):	GA1928			Strain (background):	GA1957
Sex (gender):	Hermaphrodites			Sex (gender):	Hermaphrodites			Sex (gender):	Hermaphrodites			Sex (gender):	Hermaphrodites			Sex (gender):	Hermaphrodites			Sex (gender):	Hermaphrodites			Sex (gender):	Hermaphrodites
Matings:	Selfing			Matings:	Selfing			Matings:	Selfing			Matings:	Selfing			Matings:	Selfing			Matings:	Selfing			Matings:	Selfing
Temperature:	20˚C			Temperature:	20˚C			Temperature:	20˚C			Temperature:	20˚C			Temperature:	20˚C			Temperature:	20˚C			Temperature:	20˚C
Humidity:	N/A			Humidity:	N/A			Humidity:	N/A			Humidity:	N/A			Humidity:	N/A			Humidity:	N/A			Humidity:	N/A
Light/dark cycle:	Dark			Light/dark cycle:	Dark			Light/dark cycle:	Dark			Light/dark cycle:	Dark			Light/dark cycle:	Dark			Light/dark cycle:	Dark			Light/dark cycle:	Dark
Noise:	N/A			Noise:	N/A			Noise:	N/A			Noise:	N/A			Noise:	N/A			Noise:	N/A			Noise:	N/A
Food and liquid:	NGM OP50			Food and liquid:	NGM OP50			Food and liquid:	NGM OP50			Food and liquid:	NGM OP50			Food and liquid:	NGM OP50			Food and liquid:	NGM OP50			Food and liquid:	NGM OP50
Housing:	60 mm agar plates			Housing:	60 mm agar plates			Housing:	60 mm agar plates			Housing:	60 mm agar plates			Housing:	60 mm agar plates			Housing:	60 mm agar plates			Housing:	60 mm agar plates
Animals/housing:	30			Animals/housing:	30			Animals/housing:	30			Animals/housing:	30			Animals/housing:	30			Animals/housing:	30			Animals/housing:	30
Group composition:				Group composition:				Group composition:				Group composition:				Group composition:				Group composition:				Group composition:
Treatment / condition:				Treatment / condition:				Treatment / condition:				Treatment / condition:				Treatment / condition:				Treatment / condition:				Treatment / condition:
Time unit:	Days			Time unit:	Days			Time unit:	Days			Time unit:	Days			Time unit:	Days			Time unit:	Days			Time unit:	Days
	61				61				60				60				60				60				60
Age	Number of events	Type of event		Age	Number of events	Type of event		Age	Number of events	Type of event		Age	Number of events	Type of event		Age	Number of events	Type of event		Age	Number of events	Type of event		Age	Number of events	Type of event
2	1	cen		2	1	cen		2	1	cen		2	1	cen		2	1	cen		2	1	cen		6	1	cen
2	1	cen		4	1	cen		2	1	cen		4	1	cen		2	1	cen		2	1	cen		6	1	cen
4	1	cen		6	1	cen		2	1	cen		6	1	cen		6	1	cen		2	1	cen		6	1	cen
6	1	cen		6	1	cen		2	1	cen		6	1	cen		10	1	cen		2	1	cen		6	1	cen
8	1	cen		6	1	cen		2	1	cen		8	1	cen		10	1	P		2	1	cen		14	1	P
8	1	cen		8	1	cen		2	1	cen		8	1	cen		12	1	P		2	1	cen		14	1	P
14	1	cen		8	1	cen		2	1	cen		8	1	cen		15	1	P		2	1	cen		25	1	p
19	1	cen		10	1	cen		2	1	cen		8	1	cen		18	1	P		2	1	cen		30	1	p
8	1	P		15	1	cen		4	1	cen		11	1	cen		18	1	P		4	1	cen		30	1	p
8	1	P		10	1	P		4	1	cen		11	1	cen		21	1	P		4	1	cen		32	1	p
8	1	P		12	1	P		4	1	cen		11	1	cen		36	1	p		4	1	cen		35	1	p
8	1	P		12	1	P		4	1	cen		11	1	cen		41	1	p		6	1	cen		35	1	p
8	1	P		15	1	P		6	1	cen		14	1	cen		26	1	p		6	1	cen		35	1	p
11	1	P		15	1	P		6	1	cen		17	1	cen		26	1	p		6	1	cen		35	1	p
11	1	P		18	1	P		8	1	cen		8	1	P		29	1	p		6	1	cen		35	1	p
11	1	P		21	1	P		8	1	cen		8	1	P		29	1	p		6	1	cen		37	1	p
11	1	P		23	1	P		8	1	cen		11	1	P		32	1	p		6	1	cen		39	1	p
11	1	P		21	1	p		10	1	cen		11	1	P		32	1	p		6	1	cen		39	1	p
11	1	P		23	1	p		10	1	cen		11	1	P		32	1	p		6	1	cen		39	1	p
14	1	P		26	1	p		10	1	cen		11	1	P		34	1	p		8	1	cen		39	1	p
14	1	P		26	1	p		12	1	cen		14	1	P		34	1	p		8	1	cen		42	1	p
14	1	P		29	1	p		10	1	P		14	1	P		34	1	p		11	1	cen		42	1	p
14	1	P		29	1	p		10	1	P		14	1	P		36	1	p		11	1	cen		44	1	p
14	1	P		29	1	p		10	1	P		14	1	P		36	1	p		11	1	cen		44	1	p
14	1	P		29	1	p		10	1	P		14	1	P		36	1	p		17	1	P		44	1	p
14	1	P		29	1	p		12	1	P		14	1	P		36	1	p		32	1	P		44	1	p
14	1	P		29	1	p		12	1	P		14	1	P		36	1	p		19	1	p		46	1	p
14	1	P		29	1	p		12	1	P		17	1	P		36	1	p		19	1	p		46	1	p
14	1	P		32	1	p		15	1	P		11	1	p		36	1	p		19	1	p		46	1	p
17	1	P		32	1	p		15	1	P		14	1	p		36	1	p		22	1	p		46	1	p
17	1	P		32	1	p		15	1	P		14	1	p		36	1	p		28	1	p		49	1	p
8	1	p		32	1	p		15	1	P		22	1	p		39	1	p		28	1	p		49	1	p
11	1	p		32	1	p		15	1	P		22	1	p		39	1	p		28	1	p		49	1	p
14	1	p		32	1	p		15	1	P		22	1	p		39	1	p		30	1	p		49	1	p
17	1	p		34	1	p		21	1	P		25	1	p		39	1	p		30	1	p		49	1	p
17	1	p		34	1	p		12	1	p		25	1	p		39	1	p		32	1	p		49	1	p
17	1	p		34	1	p		15	1	p		25	1	p		39	1	p		32	1	p		51	1	p
17	1	p		34	1	p		18	1	p		25	1	p		39	1	p		35	1	p		51	1	p
17	1	p		34	1	p		23	1	p		25	1	p		39	1	p		35	1	p		53	1	p
19	1	p		34	1	p		26	1	p		25	1	p		39	1	p		37	1	p		53	1	p
19	1	p		36	1	p		26	1	p		25	1	p		39	1	p		37	1	p		53	1	p
19	1	p		36	1	p		26	1	p		25	1	p		39	1	p		37	1	p		56	1	p
19	1	p		36	1	p		26	1	p		28	1	p		39	1	p		37	1	p		56	1	p
19	1	p		36	1	p		29	1	p		28	1	p		41	1	p		39	1	p		56	1	p
22	1	p		36	1	p		29	1	p		28	1	p		41	1	p		39	1	p		59	1	p
22	1	p		36	1	p		29	1	p		28	1	p		41	1	p		42	1	p		59	1	p
22	1	p		39	1	p		29	1	p		30	1	p		43	1	p		42	1	p		59	1	p
22	1	p		39	1	p		29	1	p		30	1	p		43	1	p		42	1	p		59	1	p
22	1	p		39	1	p		29	1	p		30	1	p		43	1	p		44	1	p		59	1	p
22	1	p		39	1	p		29	1	p		32	1	p		43	1	p		44	1	p		59	1	p
22	1	p		39	1	p		32	1	p		32	1	p		46	1	p		44	1	p		62	1	p
25	1	p		39	1	p		32	1	p		35	1	p		46	1	p		44	1	p		62	1	p
25	1	p		39	1	p		32	1	p		35	1	p		46	1	p		49	1	p		64	1	p
25	1	p		41	1	p		34	1	p		35	1	p		46	1	p		51	1	p		64	1	p
25	1	p		41	1	p		36	1	p		35	1	p		46	1	p		53	1	p		64	1	p
25	1	p		41	1	p		36	1	p		35	1	p		48	1	p		56	1	p		66	1	p
25	1	p		43	1	p		41	1	p		37	1	p		48	1	p		59	1	p		68	1	p
28	1	p		46	1	p		41	1	p		37	1	p		48	1	p		62	1	p		68	1	p
28	1	p		46	1	p		43	1	p		42	1	p		50	1	p		62	1	p		74	1	p
32	1	p		50	1	p		48	1	p		44	1	p		57	1	p		84	1	p		81	1	p
35	1	p		50	1	p

## Sheet: daf-2 25˚C 1
Publication:				Explanation:
Survival data contact:	david.gems@ucl.ac.uk			Cohort name: as short and precise as possible
Date:	2018-10-09			Description: optional longer description
Species:	C. elegans			Treatment / condition could be WT, chico+/-, CR 50%, drug adminitstration XY, etc
Definition of day 1:	First day of adulthood			Final format [type]-[DB]:[ID]-[dose] [unit]-[starttime] [unit]
Event/death definition:	No response to touch			Please provide database or literature references where appropriate.
Censoring definition:				Type of event: for analysis everything apart from "death" will be interpreted as censor; with different censoring reasons explained in DB but not in analysis from file
Cohort name:	N2			Cohort name:	daf-2(e1368)			Cohort name:	daf-2(m41)			Cohort name:	daf-2(m577)			Cohort name:	daf-2(m596)			Cohort name:	daf-2(e1370)			Cohort name:	daf-2(m120)
Description:	control			Description:				Description:				Description:				Description:				Description:				Description:
Strain (background):	N2 hermaphrodite stock			Strain (background):	GA1960			Strain (background):	GA1945			Strain (background):	GA1959			Strain (background):	GA1958			Strain (background):	GA1928			Strain (background):	GA1957
Sex (gender):	Hermaphrodites			Sex (gender):	Hermaphrodites			Sex (gender):	Hermaphrodites			Sex (gender):	Hermaphrodites			Sex (gender):	Hermaphrodites			Sex (gender):	Hermaphrodites			Sex (gender):	Hermaphrodites
Matings:	Selfing			Matings:	Selfing			Matings:	Selfing			Matings:	Selfing			Matings:	Selfing			Matings:	Selfing			Matings:	Selfing
Temperature:	15ºC until L4, then shift to 25ºC			Temperature:	15ºC until L4, then shift to 25ºC			Temperature:	15ºC until L4, then shift to 25ºC			Temperature:	15ºC until L4, then shift to 25ºC			Temperature:	15ºC until L4, then shift to 25ºC			Temperature:	15ºC until L4, then shift to 25ºC			Temperature:	20˚C
Humidity:	N/A			Humidity:	N/A			Humidity:	N/A			Humidity:	N/A			Humidity:	N/A			Humidity:	N/A			Humidity:	N/A
Light/dark cycle:	Dark			Light/dark cycle:	Dark			Light/dark cycle:	Dark			Light/dark cycle:	Dark			Light/dark cycle:	Dark			Light/dark cycle:	Dark			Light/dark cycle:	Dark
Noise:	N/A			Noise:	N/A			Noise:	N/A			Noise:	N/A			Noise:	N/A			Noise:	N/A			Noise:	N/A
Food and liquid:	NGM OP50			Food and liquid:	NGM OP50			Food and liquid:	NGM OP50			Food and liquid:	NGM OP50			Food and liquid:	NGM OP50			Food and liquid:	NGM OP50			Food and liquid:	NGM OP50
Housing:	60 mm agar plates			Housing:	60 mm agar plates			Housing:	60 mm agar plates			Housing:	60 mm agar plates			Housing:	60 mm agar plates			Housing:	60 mm agar plates			Housing:	60 mm agar plates
Animals/housing:	30			Animals/housing:	30			Animals/housing:	30			Animals/housing:	30			Animals/housing:	30			Animals/housing:	30			Animals/housing:	30
Group composition:				Group composition:				Group composition:				Group composition:				Group composition:				Group composition:				Group composition:
Treatment / condition:				Treatment / condition:				Treatment / condition:				Treatment / condition:				Treatment / condition:				Treatment / condition:				Treatment / condition:
Time unit:	Days			Time unit:	Days			Time unit:	Days			Time unit:	Days			Time unit:	Days			Time unit:	Days			Time unit:	Days
	60				63				59				69				63				65				67
Age	Number of events	Type of event		Age	Number of events	Type of event		Age	Number of events	Type of event		Age	Number of events	Type of event		Age	Number of events	Type of event		Age	Number of events	Type of event		Age	Number of events	Type of event
2	1	cen		3	1	cen		5	1	cen		5	1	cen		5	1	cen		3	1	cen		3	1	cen
2	1	cen		3	1	cen		5	1	cen		5	1	cen		5	1	cen		3	1	cen		5	1	cen
2	1	cen		3	1	cen		7	1	cen		5	1	cen		5	1	cen		3	1	cen		5	1	cen
2	1	cen		3	1	cen		7	1	cen		5	1	cen		5	1	cen		3	1	cen		7	1	cen
2	1	cen		3	1	cen		7	1	cen		5	1	cen		7	1	cen		3	1	cen		7	1	cen
2	1	cen		3	1	cen		7	1	cen		5	1	cen		9	1	cen		3	1	cen		7	1	cen
3	1	cen		3	1	cen		7	1	cen		5	1	cen		16	1	cen		3	1	cen		7	1	cen
3	1	cen		3	1	cen		9	1	cen		5	1	cen		23	1	cen		3	1	cen		9	1	cen
3	1	cen		3	1	cen		9	1	cen		5	1	cen		27	1	cen		3	1	cen		9	1	cen
3	1	cen		3	1	cen		13	1	cen		5	1	cen		10	1	P		3	1	cen		9	1	cen
5	1	cen		3	1	cen		13	1	cen		5	1	cen		10	1	P		3	1	cen		10	1	cen
5	1	cen		5	1	cen		37	1	cen		5	1	cen		10	1	P		3	1	cen		10	1	cen
5	1	cen		5	1	cen		7	1	P		5	1	cen		13	1	P		3	1	cen		13	1	cen
5	1	P		7	1	cen		7	1	P		5	1	cen		13	1	P		3	1	cen		13	1	cen
5	1	P		20	1	cen		7	1	P		5	1	cen		20	1	P		4	1	cen		16	1	cen
5	1	P		20	1	cen		7	1	P		5	1	cen		20	1	P		4	1	cen		16	1	cen
5	1	P		9	1	P		9	1	P		5	1	cen		23	1	P		4	1	cen		16	1	cen
7	1	P		11	1	P		9	1	P		5	1	cen		13	1	p		4	1	cen		16	1	cen
7	1	P		11	1	P		9	1	P		5	1	cen		13	1	p		7	1	cen		16	1	cen
7	1	P		11	1	P		9	1	P		5	1	cen		16	1	p		7	1	cen		16	1	cen
7	1	P		11	1	P		11	1	P		5	1	cen		16	1	p		7	1	cen		23	1	cen
7	1	P		11	1	P		13	1	P		5	1	cen		16	1	p		7	1	cen		23	1	cen
7	1	P		11	1	P		20	1	P		5	1	cen		20	1	p		7	1	cen		27	1	cen
7	1	P		13	1	P		13	1	p		7	1	cen		20	1	p		7	1	cen		27	1	cen
9	1	P		13	1	P		13	1	p		7	1	cen		23	1	p		7	1	cen		13	1	p
9	1	P		13	1	P		16	1	p		7	1	cen		23	1	p		10	1	cen		20	1	p
9	1	P		16	1	P		16	1	p		7	1	cen		23	1	p		10	1	cen		20	1	p
9	1	P		20	1	P		16	1	p		7	1	cen		23	1	p		10	1	cen		23	1	p
9	1	P		20	1	P		20	1	p		7	1	cen		27	1	p		10	1	cen		27	1	p
9	1	P		16	1	p		20	1	p		7	1	cen		27	1	p		10	1	cen		27	1	p
9	1	P		16	1	p		27	1	p		7	1	cen		27	1	p		14	1	cen		27	1	p
11	1	P		20	1	p		27	1	p		7	1	cen		27	1	p		14	1	cen		30	1	p
11	1	P		20	1	p		27	1	p		9	1	cen		30	1	p		17	1	cen		30	1	p
11	1	P		20	1	p		30	1	p		9	1	cen		30	1	p		21	1	cen		30	1	p
11	1	P		23	1	p		30	1	p		13	1	cen		34	1	p		21	1	cen		30	1	p
13	1	P		23	1	p		30	1	p		16	1	cen		34	1	p		24	1	cen		30	1	p
13	1	P		23	1	p		34	1	p		16	1	cen		34	1	p		28	1	cen		34	1	p
7	1	p		23	1	p		34	1	p		16	1	cen		37	1	p		28	1	cen		34	1	p
7	1	p		23	1	p		37	1	p		10	1	P		37	1	p		28	1	cen		34	1	p
13	1	p		23	1	p		37	1	p		10	1	P		37	1	p		17	1	p		34	1	p
13	1	p		23	1	p		37	1	p		10	1	P		37	1	p		21	1	p		34	1	p
13	1	p		27	1	p		37	1	p		13	1	P		37	1	p		21	1	p		34	1	p
13	1	p		27	1	p		37	1	p		16	1	P		37	1	p		24	1	p		37	1	p
13	1	p		27	1	p		37	1	p		20	1	P		37	1	p		24	1	p		37	1	p
16	1	p		30	1	p		41	1	p		13	1	p		41	1	p		24	1	p		37	1	p
16	1	p		30	1	p		41	1	p		13	1	p		41	1	p		28	1	p		37	1	p
16	1	p		30	1	p		41	1	p		16	1	p		41	1	p		31	1	p		37	1	p
16	1	p		30	1	p		41	1	p		20	1	p		41	1	p		31	1	p		37	1	p
16	1	p		34	1	p		44	1	p		20	1	p		44	1	p		31	1	p		37	1	p
16	1	p		34	1	p		44	1	p		20	1	p		44	1	p		35	1	p		37	1	p
16	1	p		34	1	p		44	1	p		23	1	p		44	1	p		35	1	p		37	1	p
16	1	p		37	1	p		44	1	p		23	1	p		44	1	p		35	1	p		41	1	p
16	1	p		37	1	p		44	1	p		23	1	p		48	1	p		35	1	p		41	1	p
16	1	p		37	1	p		47	1	p		30	1	p		48	1	p		35	1	p		41	1	p
16	1	p		41	1	p		47	1	p		30	1	p		48	1	p		42	1	p		41	1	p
16	1	p		41	1	p		47	1	p		34	1	p		48	1	p		42	1	p		41	1	p
16	1	p		41	1	p		47	1	p		34	1	p		48	1	p		42	1	p		44	1	p
18	1	p		44	1	p		50	1	p		37	1	p		51	1	p		42	1	p		48	1	p
18	1	p		44	1	p		53	1	p		37	1	p		51	1	p		45	1	p		48	1	p
20	1	p		44	1	p						41	1	p		51	1	p		45	1	p		48	1	p
				48	1	p						41	1	p		51	1	p		49	1	p		48	1	p
				48	1	p						41	1	p		58	1	p		49	1	p		48	1	p
				51	1	p						41	1	p		58	1	p		49	1	p		48	1	p
												41	1	p						52	1	p		48	1	p
												41	1	p						56	1	p		48	1	p
												41	1	p										51	1	p
												44	1	p										54	1	p
												44	1	p
												48	1	p

## Sheet: daf-2 25˚C 2
Publication:				Explanation:
Survival data contact:	david.gems@ucl.ac.uk			Cohort name: as short and precise as possible
Date:	2019-01-18			Description: optional longer description
Species:	C. elegans			Treatment / condition could be WT, chico+/-, CR 50%, drug adminitstration XY, etc
Definition of day 1:	First day of adulthood			Final format [type]-[DB]:[ID]-[dose] [unit]-[starttime] [unit]
Event/death definition:	No response to touch			Please provide database or literature references where appropriate.
Censoring definition:				Type of event: for analysis everything apart from "death" will be interpreted as censor; with different censoring reasons explained in DB but not in analysis from file
Cohort name:	N2			Cohort name:	daf-2(e1368)			Cohort name:	daf-2(m41)			Cohort name:	daf-2(m577)			Cohort name:	daf-2(m596)			Cohort name:	daf-2(e1370)			Cohort name:	daf-2(m120)
Description:	control			Description:				Description:				Description:				Description:				Description:				Description:
Strain (background):	N2 hermaphrodite stock			Strain (background):	GA1960			Strain (background):	GA1945			Strain (background):	GA1959			Strain (background):	GA1958			Strain (background):	GA1928			Strain (background):	GA1957
Sex (gender):	Hermaphrodites			Sex (gender):	Hermaphrodites			Sex (gender):	Hermaphrodites			Sex (gender):	Hermaphrodites			Sex (gender):	Hermaphrodites			Sex (gender):	Hermaphrodites			Sex (gender):	Hermaphrodites
Matings:	Selfing			Matings:	Selfing			Matings:	Selfing			Matings:	Selfing			Matings:	Selfing			Matings:	Selfing			Matings:	Selfing
Temperature:	15ºC until L4, then shift to 25ºC			Temperature:	15ºC until L4, then shift to 25ºC			Temperature:	15ºC until L4, then shift to 25ºC			Temperature:	15ºC until L4, then shift to 25ºC			Temperature:	15ºC until L4, then shift to 25ºC			Temperature:	15ºC until L4, then shift to 25ºC			Temperature:	20˚C
Humidity:	N/A			Humidity:	N/A			Humidity:	N/A			Humidity:	N/A			Humidity:	N/A			Humidity:	N/A			Humidity:	N/A
Light/dark cycle:	Dark			Light/dark cycle:	Dark			Light/dark cycle:	Dark			Light/dark cycle:	Dark			Light/dark cycle:	Dark			Light/dark cycle:	Dark			Light/dark cycle:	Dark
Noise:	N/A			Noise:	N/A			Noise:	N/A			Noise:	N/A			Noise:	N/A			Noise:	N/A			Noise:	N/A
Food and liquid:	NGM OP50			Food and liquid:	NGM OP50			Food and liquid:	NGM OP50			Food and liquid:	NGM OP50			Food and liquid:	NGM OP50			Food and liquid:	NGM OP50			Food and liquid:	NGM OP50
Housing:	60 mm agar plates			Housing:	60 mm agar plates			Housing:	60 mm agar plates			Housing:	60 mm agar plates			Housing:	60 mm agar plates			Housing:	60 mm agar plates			Housing:	60 mm agar plates
Animals/housing:	30			Animals/housing:	30			Animals/housing:	30			Animals/housing:	30			Animals/housing:	30			Animals/housing:	30			Animals/housing:	30
Group composition:				Group composition:				Group composition:				Group composition:				Group composition:				Group composition:				Group composition:
Treatment / condition:				Treatment / condition:				Treatment / condition:				Treatment / condition:				Treatment / condition:				Treatment / condition:				Treatment / condition:
Time unit:	Days			Time unit:	Days			Time unit:	Days			Time unit:	Days			Time unit:	Days			Time unit:	Days			Time unit:	Days
	60				60				60				60				60				64				60
Age	Number of events	Type of event		Age	Number of events	Type of event		Age	Number of events	Type of event		Age	Number of events	Type of event		Age	Number of events	Type of event		Age	Number of events	Type of event		Age	Number of events	Type of event
2	1	cen		3	1	cen		3	1	cen		5	1	cen		3	1	cen		3	1	cen		3	1	cen
3	1	cen		3	1	cen		3	1	cen		5	1	cen		3	1	cen		3	1	cen		3	1	cen
3	1	cen		3	1	cen		3	1	cen		5	1	cen		3	1	cen		3	1	cen		3	1	cen
3	1	cen		3	1	cen		3	1	cen		5	1	cen		3	1	cen		3	1	cen		3	1	cen
5	1	cen		3	1	cen		3	1	cen		5	1	cen		3	1	cen		3	1	cen		3	1	cen
5	1	cen		3	1	cen		3	1	cen		5	1	cen		5	1	cen		3	1	cen		5	1	cen
5	1	cen		5	1	cen		3	1	cen		5	1	cen		5	1	cen		5	1	cen		5	1	cen
5	1	cen		5	1	cen		3	1	cen		5	1	cen		5	1	cen		5	1	cen		5	1	cen
5	1	cen		13	1	cen		3	1	cen		5	1	cen		5	1	cen		5	1	cen		5	1	cen
13	1	cen		13	1	cen		3	1	cen		5	1	cen		5	1	cen		5	1	cen		7	1	cen
5	1	P		7	1	P		3	1	cen		5	1	cen		5	1	cen		5	1	cen		7	1	cen
5	1	P		7	1	P		3	1	cen		5	1	cen		5	1	cen		5	1	cen		7	1	cen
5	1	P		10	1	P		3	1	cen		5	1	cen		10	1	cen		5	1	cen		7	1	cen
7	1	P		10	1	P		3	1	cen		7	1	cen		10	1	cen		7	1	cen		7	1	cen
7	1	P		13	1	P		3	1	cen		10	1	cen		10	1	P		7	1	cen		10	1	cen
7	1	P		13	1	P		5	1	cen		10	1	cen		10	1	P		7	1	cen		10	1	cen
7	1	P		13	1	P		10	1	cen		7	1	P		10	1	P		7	1	cen		10	1	cen
7	1	P		13	1	P		13	1	cen		7	1	P		13	1	P		7	1	cen		13	1	cen
7	1	P		13	1	P		35	1	cen		10	1	P		13	1	P		10	1	cen		13	1	cen
7	1	P		13	1	P		7	1	P		10	1	P		13	1	P		10	1	cen		15	1	cen
7	1	P		15	1	P		7	1	P		10	1	P		13	1	P		10	1	cen		15	1	cen
7	1	P		15	1	P		10	1	P		10	1	P		13	1	P		10	1	cen		17	1	cen
7	1	P		21	1	P		10	1	P		10	1	P		13	1	P		10	1	cen		17	1	cen
7	1	P		31	1	P		10	1	P		10	1	P		15	1	P		10	1	cen		17	1	cen
10	1	P		40	1	P		10	1	P		10	1	P		17	1	P		13	1	cen		17	1	cen
10	1	P		13	1	p		10	1	P		10	1	P		19	1	P		13	1	cen		24	1	cen
10	1	P		15	1	p		10	1	P		10	1	P		19	1	P		13	1	cen		13	1	p
10	1	P		15	1	p		10	1	P		13	1	P		10	1	p		13	1	cen		13	1	p
10	1	P		15	1	p		13	1	P		13	1	P		10	1	p		13	1	cen		13	1	p
10	1	P		17	1	p		13	1	P		13	1	P		13	1	p		15	1	cen		15	1	p
10	1	p		17	1	p		13	1	P		13	1	P		15	1	p		17	1	cen		17	1	p
13	1	p		19	1	p		13	1	P		15	1	P		17	1	p		19	1	cen		19	1	p
13	1	p		19	1	p		13	1	P		19	1	P		17	1	p		19	1	cen		19	1	p
13	1	p		19	1	p		13	1	P		19	1	P		19	1	p		21	1	cen		21	1	p
13	1	p		21	1	p		13	1	P		28	1	P		19	1	p		24	1	cen		24	1	p
13	1	p		21	1	p		17	1	P		10	1	p		21	1	p		24	1	cen		26	1	p
13	1	p		24	1	p		13	1	p		13	1	p		21	1	p		31	1	cen		26	1	p
13	1	p		24	1	p		15	1	p		13	1	p		24	1	p		10	1	p		28	1	p
13	1	p		24	1	p		17	1	p		13	1	p		24	1	p		13	1	p		31	1	p
15	1	p		24	1	p		17	1	p		17	1	p		24	1	p		19	1	p		35	1	p
15	1	p		26	1	p		19	1	p		17	1	p		26	1	p		21	1	p		35	1	p
15	1	p		28	1	p		24	1	p		19	1	p		28	1	p		24	1	p		35	1	p
17	1	p		28	1	p		26	1	p		19	1	p		28	1	p		26	1	p		38	1	p
17	1	p		31	1	p		31	1	p		24	1	p		31	1	p		31	1	p		38	1	p
17	1	p		31	1	p		31	1	p		31	1	p		35	1	p		31	1	p		38	1	p
17	1	p		33	1	p		31	1	p		33	1	p		38	1	p		31	1	p		38	1	p
17	1	p		33	1	p		35	1	p		35	1	p		38	1	p		31	1	p		40	1	p
19	1	p		33	1	p		35	1	p		35	1	p		38	1	p		35	1	p		40	1	p
19	1	p		35	1	p		35	1	p		38	1	p		38	1	p		38	1	p		40	1	p
19	1	p		35	1	p		35	1	p		38	1	p		38	1	p		38	1	p		42	1	p
19	1	p		35	1	p		35	1	p		38	1	p		42	1	p		38	1	p		45	1	p
19	1	p		35	1	p		35	1	p		38	1	p		45	1	p		38	1	p		45	1	p
21	1	p		35	1	p		38	1	p		38	1	p		45	1	p		40	1	p		45	1	p
21	1	p		38	1	p		38	1	p		40	1	p		45	1	p		40	1	p		47	1	p
21	1	p		38	1	p		38	1	p		42	1	p		47	1	p		42	1	p		49	1	p
24	1	p		42	1	p		40	1	p		42	1	p		47	1	p		42	1	p		49	1	p
26	1	p		45	1	p		40	1	p		45	1	p		49	1	p		42	1	p		52	1	p
26	1	p		45	1	p		43	1	p		47	1	p		49	1	p		45	1	p		52	1	p
28	1	p		45	1	p		45	1	p		52	1	p		49	1	p		45	1	p		52	1	p
28	1	p		45	1	p		45	1	p		52	1	p		52	1	p		45	1	p		52	1	p
																				47	1	p
																				52	1	p
																				55	1	p
																				63	1	p

## Sheet: age-1 daf-18 1
Publication:				Explanation:
Survival data contact:	david.gems@ucl.ac.uk			Cohort name: as short and precise as possible
Date:	2017-06-19			Description: optional longer description
Species:	C. elegans			Treatment / condition could be WT, chico+/-, CR 50%, drug adminitstration XY, etc
Definition of day 1:	First day of adulthood			Final format [type]-[DB]:[ID]-[dose] [unit]-[starttime] [unit]
Event/death definition:	No response to touch			Please provide database or literature references where appropriate.
Censoring definition:				Type of event: for analysis everything apart from "death" will be interpreted as censor; with different censoring reasons explained in DB but not in analysis from file
Cohort name:	N2			Cohort name:	age-1(hx564)			Cohort name:	age-1(mg44)			Cohort name:	daf-18(e1375)
Description:	control			Description:				Description:				Description:
Strain (background):	N2 hermaphrodite stock			Strain (background):	TJ1052			Strain (background):	GR1168			Strain (background):	CB1375
Sex (gender):	Hermaphrodites			Sex (gender):	Hermaphrodites			Sex (gender):	Hermaphrodites			Sex (gender):	Hermaphrodites
Matings:	Selfing			Matings:	Selfing			Matings:	Selfing			Matings:	Selfing
Temperature:	20˚C			Temperature:	20˚C			Temperature:	20˚C			Temperature:	20˚C
Humidity:	N/A			Humidity:	N/A			Humidity:	N/A			Humidity:	N/A
Light/dark cycle:	Dark			Light/dark cycle:	Dark			Light/dark cycle:	Dark			Light/dark cycle:	Dark
Noise:	N/A			Noise:	N/A			Noise:	N/A			Noise:	N/A
Food and liquid:	NGM OP50			Food and liquid:	NGM OP50			Food and liquid:	NGM OP50			Food and liquid:	NGM OP50
Housing:	60 mm agar plates			Housing:	60 mm agar plates			Housing:	60 mm agar plates			Housing:	60 mm agar plates
Animals/housing:	30			Animals/housing:	30			Animals/housing:	30			Animals/housing:	30
Group composition:				Group composition:				Group composition:				Group composition:
Treatment / condition:				Treatment / condition:				Treatment / condition:				Treatment / condition:
Time unit:	Days			Time unit:	Days			Time unit:	Days			Time unit:	Days
	71				75				63				75
Age	Number of events	Type of event		Age	Number of events	Type of event		Age	Number of events	Type of event		Age	Number of events	Type of event
1	1	cen		1	1	cen		6	1	cen		2	1	cen
2	1	cen		2	1	cen		6	1	cen		2	1	cen
3	1	cen		2	1	cen		6	1	cen		2	1	cen
3	1	cen		3	1	cen		6	1	cen		2	1	cen
3	1	cen		3	1	cen		6	1	cen		2	1	cen
3	1	cen		3	1	cen		6	1	cen		2	1	cen
3	1	cen		4	1	cen		6	1	cen		2	1	cen
3	1	cen		4	1	cen		6	1	cen		2	1	cen
3	1	cen		7	1	cen		6	1	cen		2	1	cen
3	1	cen		7	1	cen		6	1	cen		3	1	cen
3	1	cen		7	1	cen		6	1	cen		3	1	cen
7	1	cen		7	1	cen		6	1	cen		3	1	cen
7	1	cen		8	1	cen		6	1	cen		3	1	cen
7	1	cen		8	1	cen		6	1	cen		3	1	cen
7	1	cen		8	1	cen		6	1	cen		4	1	cen
7	1	cen		9	1	cen		6	1	cen		4	1	cen
7	1	cen		14	1	cen		6	1	cen		7	1	cen
7	1	cen		9	1	P		6	1	cen		7	1	cen
8	1	cen		11	1	P		6	1	cen		7	1	cen
11	1	cen		11	1	P		6	1	cen		7	1	cen
8	1	P		11	1	P		6	1	cen		7	1	cen
8	1	P		11	1	P		6	1	cen		7	1	cen
9	1	P		11	1	P		6	1	cen		7	1	cen
11	1	P		11	1	P		6	1	cen		7	1	cen
11	1	P		11	1	P		6	1	cen		7	1	cen
14	1	P		11	1	P		6	1	cen		7	1	cen
14	1	P		11	1	P		6	1	cen		7	1	cen
14	1	P		11	1	P		6	1	cen		9	1	cen
14	1	P		14	1	P		6	1	cen		11	1	cen
14	1	P		14	1	P		6	1	cen		8	1	P
14	1	P		14	1	P		6	1	cen		9	1	P
14	1	P		14	1	P		6	1	cen		9	1	P
14	1	P		14	1	P		6	1	cen		9	1	P
16	1	P		14	1	P		6	1	cen		11	1	P
16	1	P		14	1	P		6	1	cen		11	1	P
16	1	P		14	1	P		6	1	cen		11	1	P
16	1	P		16	1	P		6	1	cen		11	1	P
16	1	P		16	1	P		6	1	cen		14	1	P
14	1	p		16	1	P		6	1	cen		14	1	P
14	1	p		16	1	P		6	1	cen		16	1	P
14	1	p		16	1	P		6	1	cen		16	1	P
14	1	p		18	1	P		6	1	cen		16	1	P
14	1	p		18	1	P		6	1	cen		16	1	P
14	1	p		21	1	P		10	1	cen		7	1	p
14	1	p		21	1	P		10	1	cen		7	1	p
14	1	p		21	1	P		10	1	cen		7	1	p
14	1	p		23	1	P		10	1	cen		7	1	p
16	1	p		23	1	P		16	1	cen		8	1	p
16	1	p		23	1	P		10	1	P		8	1	p
18	1	p		7	1	p		14	1	P		8	1	p
18	1	p		8	1	p		14	1	P		8	1	p
18	1	p		8	1	p		14	1	P		8	1	p
18	1	p		9	1	p		16	1	P		9	1	p
18	1	p		11	1	p		16	1	P		9	1	p
18	1	p		11	1	p		16	1	P		11	1	p
21	1	p		14	1	p		16	1	P		11	1	p
21	1	p		14	1	p		14	1	p		11	1	p
21	1	p		16	1	p		18	1	p		11	1	p
21	1	p		18	1	p		27	1	p		11	1	p
21	1	p		21	1	p		32	1	p		11	1	p
21	1	p		21	1	p		35	1	p		11	1	p
21	1	p		23	1	p		38	1	p		14	1	p
21	1	p		25	1	p		44	1	p		14	1	p
23	1	p		27	1	p						14	1	p
23	1	p		27	1	p						14	1	p
23	1	p		29	1	p						14	1	p
23	1	p		32	1	p						16	1	p
23	1	p		32	1	p						16	1	p
23	1	p		35	1	p						16	1	p
27	1	p		35	1	p						16	1	p
31	1	p		35	1	p						16	1	p
				38	1	p						18	1	p
				38	1	p						18	1	p
				38	1	p						18	1	p
				38	1	p						18	1	p
				43	1	p
				46	1	p

## Sheet: age-1 daf-18 2
Publication:				Explanation:
Survival data contact:	david.gems@ucl.ac.uk			Cohort name: as short and precise as possible
Date:	2019-04-17			Description: optional longer description
Species:	C. elegans			Treatment / condition could be WT, chico+/-, CR 50%, drug adminitstration XY, etc
Definition of day 1:	First day of adulthood			Final format [type]-[DB]:[ID]-[dose] [unit]-[starttime] [unit]
Event/death definition:	No response to touch			Please provide database or literature references where appropriate.
Censoring definition:				Type of event: for analysis everything apart from "death" will be interpreted as censor; with different censoring reasons explained in DB but not in analysis from file
Cohort name:	N2			Cohort name:	age-1(hx564)			Cohort name:	age-1(mg44)			Cohort name:	daf-18(e1375)
Description:	control			Description:				Description:				Description:
Strain (background):	N2 hermaphrodite stock			Strain (background):	TJ1052			Strain (background):	GR1168			Strain (background):	CB1375
Sex (gender):	Hermaphrodites			Sex (gender):	Hermaphrodites			Sex (gender):	Hermaphrodites			Sex (gender):	Hermaphrodites
Matings:	Selfing			Matings:	Selfing			Matings:	Selfing			Matings:	Selfing
Temperature:	20˚C			Temperature:	20˚C			Temperature:	20˚C			Temperature:	20˚C
Humidity:	N/A			Humidity:	N/A			Humidity:	N/A			Humidity:	N/A
Light/dark cycle:	Dark			Light/dark cycle:	Dark			Light/dark cycle:	Dark			Light/dark cycle:	Dark
Noise:	N/A			Noise:	N/A			Noise:	N/A			Noise:	N/A
Food and liquid:	NGM OP50			Food and liquid:	NGM OP50			Food and liquid:	NGM OP50			Food and liquid:	NGM OP50
Housing:	60 mm agar plates			Housing:	60 mm agar plates			Housing:	60 mm agar plates			Housing:	60 mm agar plates
Animals/housing:	30			Animals/housing:	30			Animals/housing:	30			Animals/housing:	30
Group composition:				Group composition:				Group composition:				Group composition:
Treatment / condition:				Treatment / condition:				Treatment / condition:				Treatment / condition:
Time unit:	Days			Time unit:	Days			Time unit:	Days			Time unit:	Days
	59				58				75				60
Age	Number of events	Type of event		Age	Number of events	Type of event		Age	Number of events	Type of event		Age	Number of events	Type of event
1	1	cen		2	1	cen		4	1	cen		2	1	cen
3	1	cen		2	1	cen		4	1	cen		4	1	cen
5	1	cen		2	1	cen		4	1	cen		6	1	cen
5	1	cen		4	1	cen		4	1	cen		6	1	cen
7	1	cen		6	1	cen		4	1	cen		6	1	cen
7	1	cen		6	1	cen		4	1	cen		6	1	cen
7	1	cen		6	1	cen		4	1	cen		6	1	cen
15	1	cen		6	1	cen		4	1	cen		6	1	cen
9	1	P		8	1	cen		4	1	cen		8	1	cen
9	1	P		8	1	cen		4	1	cen		8	1	cen
11	1	P		12	1	cen		6	1	cen		8	1	cen
11	1	P		14	1	cen		6	1	cen		8	1	cen
13	1	P		8	1	P		6	1	cen		8	1	cen
13	1	P		10	1	P		6	1	cen		8	1	P
13	1	P		10	1	P		6	1	cen		10	1	P
13	1	P		10	1	P		6	1	cen		10	1	P
15	1	P		10	1	P		6	1	cen		10	1	P
15	1	P		10	1	P		6	1	cen		12	1	P
15	1	P		10	1	P		6	1	cen		10	1	p
17	1	P		10	1	P		6	1	cen		10	1	p
15	1	p		10	1	P		6	1	cen		10	1	p
15	1	p		10	1	P		6	1	cen		10	1	p
15	1	p		10	1	P		6	1	cen		10	1	p
17	1	p		12	1	P		6	1	cen		10	1	p
17	1	p		12	1	P		6	1	cen		10	1	p
15	1	p		12	1	P		6	1	cen		10	1	p
17	1	p		12	1	P		6	1	cen		12	1	p
17	1	p		12	1	P		6	1	cen		12	1	p
17	1	p		12	1	P		6	1	cen		12	1	p
19	1	p		12	1	P		6	1	cen		12	1	p
19	1	p		12	1	P		6	1	cen		12	1	p
19	1	p		12	1	P		6	1	cen		12	1	p
21	1	p		12	1	P		6	1	cen		12	1	p
21	1	p		12	1	P		6	1	cen		12	1	p
21	1	p		12	1	P		6	1	cen		12	1	p
21	1	p		14	1	P		6	1	cen		14	1	p
21	1	p		14	1	P		6	1	cen		14	1	p
21	1	p		14	1	P		6	1	cen		14	1	p
23	1	p		14	1	P		6	1	cen		14	1	p
23	1	p		14	1	P		6	1	cen		14	1	p
23	1	p		17	1	P		8	1	cen		14	1	p
23	1	p		17	1	P		8	1	cen		14	1	p
23	1	p		17	1	P		8	1	cen		16	1	p
23	1	p		17	1	P		8	1	cen		16	1	p
23	1	p		38	1	P		8	1	cen		16	1	p
23	1	p		22	1	p		8	1	cen		16	1	p
23	1	p		25	1	p		8	1	cen		16	1	p
26	1	p		25	1	p		8	1	cen		16	1	p
26	1	p		28	1	p		8	1	cen		16	1	p
26	1	p		28	1	p		10	1	cen		16	1	p
26	1	p		31	1	p		12	1	cen		16	1	p
26	1	p		31	1	p		12	1	cen		16	1	p
28	1	p		33	1	p		14	1	cen		16	1	p
28	1	p		35	1	p		15	1	cen		16	1	p
28	1	p		38	1	p		21	1	cen		18	1	p
28	1	p		38	1	p		14	1	P		18	1	p
31	1	p		40	1	p		16	1	P		18	1	p
31	1	p		40	1	p		16	1	P		18	1	p
35	1	p						18	1	P		20	1	p
								15	1	P		20	1	p
								15	1	P
								15	1	P
								15	1	P
								17	1	P
								24	1	P
								16	1	p
								42	1	p
								52	1	p
								15	1	p
								20	1	p
								33	1	p
								44	1	p
								55	1	p
								67	1	p
								74	1	p

[truncated: 16 more sheets: age-1 3, daf-2(gf) 1, daf-2(gf) 2, daf-16 carb 1, daf-16 carb 2, daf-16 daf-2 1, daf-16 daf-2 2, daf-16 daf-2 daf-16(oe) 1, daf-16 daf-2 daf-16(oe) 2, daf-16 daf-2 daf-16(oe) 3, (Pmyo-2)daf-16 1, (Pmyo-2)daf-16 2, daf-16 daf-2 (Pmyo-2)daf-16 1, daf-16 daf-2 (Pmyo-2)daf-16 2, daf-2 daf-12 1, daf-2 daf-12 2]
